# Supplementary material for: Lymphocyte-activating gene 3 expression in tumor cells predicts immune checkpoint inhibitor response in triple negative breast cancer
Source: Front Oncol. 2023 Mar 16;13:1146934. doi: 10.3389/fonc.2023.1146934 (PMC10060989; doi:10.3389/fonc.2023.1146934)
Supplement: Supplementary Table 1 — Cell counts and cell densities of multiplex immunohistochemistry [file Table_1.xlsx]

## Sheet: Cell Counts
Slide ID	Tissue Category	Cell Counts per Phenotype
Slide ID	Tissue Category	CK+	PDL1+	CD8+	CD68+	CD107a+	LAG3+	LAG3+/CK+	LAG3+/CK-	LAG3+/CD8+	CD68+/CD107a+	CD68+/CD107a-	CD107a+/CD8+	CD107a+/CD8-	PDL1+/LAG3+	PDL1+/LAG3-	PDL1+/CD8+	Total Cells
P42	ST	488	4055	16430	2040	0	3763	72	3691	3604	0	2040	0	0	685	3370	3019	44296
P42	TN	20240	659	1505	315	6	167	119	48	122	0	315	1	5	43	616	404	26455
P42	Total	20728	4714	17935	2355	6	3930	191	3739	3726	0	2355	1	5	728	3986	3423	70751
P57	ST	141	627	1297	562	230	317	21	296	265	65	497	57	173	84	543	401	9687
P57	TN	5612	380	176	236	1698	634	614	20	39	47	189	46	1652	42	338	95	7155
P57	Total	5753	1007	1473	798	1928	951	635	316	304	112	686	103	1825	126	881	496	16842
P60	ST	1073	4858	6948	2501	1625	2700	229	2471	2259	723	1778	483	1142	1380	3478	3469	28221
P60	TN	35491	7200	3207	2103	6455	3287	2844	443	566	849	1254	566	5889	980	6220	2392	47394
P60	Total	36564	12058	10155	4604	8080	5987	3073	2914	2825	1572	3032	1049	7031	2360	9698	5861	75615
P39	ST	1374	1512	2663	458	6	435	49	386	399	0	458	0	6	276	1236	1057	22646
P39	TN	33869	5260	3561	128	422	2018	1933	85	428	1	127	71	351	670	4590	2623	42116
P39	Total	35243	6772	6224	586	428	2453	1982	471	827	1	585	71	357	946	5826	3680	64762
P38	ST	290	272	488	352	29	325	88	237	173	4	348	0	29	58	214	159	6722
P38	TN	18103	383	221	993	176	728	612	116	62	9	984	2	174	11	372	62	48937
P38	Total	18393	655	709	1345	205	1053	700	353	235	13	1332	2	203	69	586	221	55659
P54	ST	779	86	261	301	18	319	31	288	215	3	298	4	14	51	35	53	24182
P54	TN	72339	494	148	125	31	3556	3518	38	45	8	117	0	31	149	345	31	84091
P54	Total	73118	580	409	426	49	3875	3549	326	260	11	415	4	45	200	380	84	108273
P40	ST	488	6701	19342	1777	30	1941	187	1754	1756	11	1766	22	8	563	6138	5288	51363
P40	TN	32802	1585	7652	220	5	1556	791	765	1476	2	218	2	3	483	1102	1367	47463
P40	Total	33290	8286	26994	1997	35	3497	978	2519	3232	13	1984	24	11	1046	7240	6655	98826
P46	ST	2574	876	1348	285	33	736	171	565	639	5	280	2	31	401	475	623	17170
P46	TN	43461	1261	2019	184	85	669	597	72	238	0	184	2	83	181	1080	679	53593
P46	Total	46035	2137	3367	469	118	1405	768	637	877	5	464	4	114	582	1555	1302	70763
P43	ST	680	2365	4114	522	4	1089	64	1025	1036	0	522	2	2	638	1727	1931	12884
P43	TN	22587	3499	5127	509	7	622	465	157	552	5	504	0	7	474	3025	2761	30086
P43	Total	23267	5864	9241	1031	11	1711	529	1182	1588	5	1026	2	9	1112	4752	4692	42970
P29	ST	392	0	1	21	0	4	3	1	1	0	21	0	0	0	0	0	1423
P29	TN	6415	101	6	20	1674	1273	1272	1	1	1	19	1	1673	33	68	3	7083
P29	Total	6807	101	7	41	1674	1277	1275	2	2	1	40	1	1673	33	68	3	8506
P52	ST	231	309	434	127	1	130	14	116	121	0	127	0	1	44	265	166	2703
P52	TN	1417	1074	1045	327	67	170	40	130	156	1	326	2	65	88	986	579	4066
P52	Total	1648	1383	1479	454	68	300	54	246	277	1	453	2	66	132	1251	745	6769
P49	ST	374	3786	4537	2107	28	1456	88	1368	1310	11	2096	0	28	866	2920	2415	17989
P49	TN	53758	9003	5866	2672	262	2631	2357	274	841	40	2632	25	237	1051	7952	3533	79079
P49	Total	54132	12789	10403	4779	290	4087	2445	1642	2151	51	4728	25	265	1917	10872	5948	97068
P28	ST	437	664	243	464	20	53	18	35	38	15	449	6	14	27	637	106	11818
P28	TN	11248	6010	6484	477	20	197	197	0	134	5	472	6	14	154	5856	4292	13252
P28	Total	11685	6674	6727	941	40	250	215	35	172	20	921	12	28	181	6493	4398	25070
P26	ST	954	471	1787	67	34	222	28	194	213	7	60	20	14	84	387	388	5766
P26	TN	14562	1140	2565	74	175	234	111	123	218	22	52	40	135	106	1034	644	18419
P26	Total	15516	1611	4352	141	209	456	139	317	431	29	112	60	149	190	1421	1032	24185
P62	ST	283	2188	2463	1058	4	584	22	562	561	0	1058	0	4	341	1847	1290	11924
P62	TN	19851	5385	3793	1257	351	399	282	117	236	4	1253	29	322	227	5158	2610	30280
P62	Total	20134	7573	6256	2315	355	983	304	679	797	4	2311	29	326	568	7005	3900	42204
P25	ST	266	53	77	60	52	71	24	47	37	21	39	1	51	15	38	30	1279
P25	TN	11503	791	459	283	5691	3263	3112	151	188	195	88	163	5528	306	485	269	13321
P25	Total	11769	844	536	343	5743	3334	3136	198	225	216	127	164	5579	321	523	299	14600
P59	ST	2493	1055	480	611	74	321	128	193	215	7	604	1	73	167	888	277	9180
P59	TN	14962	719	147	110	24	113	105	8	35	2	108	0	24	44	675	60	16694
P59	Total	17455	1774	627	721	98	434	233	201	250	9	712	1	97	211	1563	337	25874
P14	ST	93	450	1259	218	1120	247	10	237	221	116	102	938	182	76	374	402	3809
P14	TN	10616	1340	669	480	4909	2949	2888	61	125	300	180	495	4414	360	980	445	12965
P14	Total	10709	1790	1928	698	6029	3196	2898	298	346	416	282	1433	4596	436	1354	847	16774
P11	ST	7633	4971	6343	1487	176	3161	732	2429	2332	37	1450	82	94	2009	2962	2969	34730
P11	TN	77924	42216	7200	2129	95	5446	4810	636	922	41	2088	17	78	4116	38100	4751	106907
P11	Total	85557	47187	13543	3616	271	8607	5542	3065	3254	78	3538	99	172	6125	41062	7720	141637
P10	ST	229	480	1808	178	611	984	48	936	874	49	129	294	317	164	316	342	5820
P10	TN	1911	749	562	77	468	432	300	132	247	24	53	165	303	180	569	248	3038
P10	Total	2140	1229	2370	255	1079	1416	348	1068	1121	73	182	459	620	344	885	590	8858
P36	ST	1264	5902	7446	2565	1379	2386	144	2242	2227	478	2087	519	860	1346	4556	3974	25527
P36	TN	45933	10962	6754	3353	20474	4244	3617	627	1293	1709	1644	3187	17287	1745	9217	5494	62495
P36	Total	47197	16864	14200	5918	21853	6630	3761	2869	3520	2187	3731	3706	18147	3091	13773	9468	88022
P13	ST	353	107	181	84	146	211	42	169	68	58	26	17	129	32	75	58	1891
P13	TN	16979	2517	1870	92	4414	6430	6307	123	667	68	24	569	3845	1449	1068	879	18068
P13	Total	17332	2624	2051	176	4560	6641	6349	292	735	126	50	586	3974	1481	1143	937	19959
P55	ST	932	4239	10485	1035	134	3150	228	2922	2809	35	1000	84	50	1201	3038	3295	40728
P55	TN	32619	4637	13011	947	93	3251	1076	2175	2903	47	900	37	56	1339	3298	3176	88285
P55	Total	33551	8876	23496	1982	227	6401	1304	5097	5712	82	1900	121	106	2540	6336	6471	129013
P08	ST	879	5889	10917	5343	6637	1764	196	1568	1438	1248	4095	2025	4612	588	5301	4095	59736
P08	TN	138423	9207	8851	6807	28831	3383	2670	713	1518	2258	4549	2094	26737	808	8399	3740	175468
P08	Total	139302	15096	19768	12150	35468	5147	2866	2281	2956	3506	8644	4119	31349	1396	13700	7835	235204
P03	ST	639	462	451	1514	854	416	47	369	202	300	1214	34	820	104	358	185	18797
P03	TN	42742	2917	767	1379	15454	2300	2139	161	51	482	897	262	15192	122	2795	408	57998
P03	Total	43381	3379	1218	2893	16308	2716	2186	530	253	782	2111	296	16012	226	3153	593	76795
P45	ST	78	74	223	415	726	197	32	165	79	229	186	30	696	23	51	48	5829
P45	TN	10541	531	533	700	7456	1358	1086	272	228	468	232	309	7147	150	381	216	16793
P45	Total	10619	605	756	1115	8182	1555	1118	437	307	697	418	339	7843	173	432	264	22622
P44	ST	1337	3887	5260	3323	7692	4155	275	3880	2534	2659	664	1650	6042	1823	2064	2990	24563
P44	TN	70741	8451	5460	2531	10024	7313	4239	3074	2341	1960	571	954	9070	2430	6021	3166	94577
P44	Total	72078	12338	10720	5854	17716	11468	4514	6954	4875	4619	1235	2604	15112	4253	8085	6156	119140
P56	ST	3444	4123	3288	5132	2566	2245	837	1408	1128	901	4231	359	2207	791	3332	1514	31381
P56	TN	84812	20689	2361	6598	17556	39972	38860	1112	987	1810	4788	577	16979	10255	10434	1505	107059
P56	Total	88256	24812	5649	11730	20122	42217	39697	2520	2115	2711	9019	936	19186	11046	13766	3019	138440
P31	ST	1233	18918	25482	1534	324	7847	172	7675	7657	53	1481	170	154	5088	13830	13944	68359
P31	TN	64225	43516	58069	1275	1893	15973	2835	13138	15411	68	1207	864	1029	10556	32960	28734	156553
P31	Total	65458	62434	83551	2809	2217	23820	3007	20813	23068	121	2688	1034	1183	15644	46790	42678	224912
P22	ST	6216	4672	9296	161	16	994	354	640	937	5	156	12	4	727	3945	4402	12114
P22	TN	23520	16660	19419	343	40	994	940	54	799	16	327	29	11	870	15790	14864	24706
P22	Total	29736	21332	28715	504	56	1988	1294	694	1736	21	483	41	15	1597	19735	19266	36820
P53	ST	23	29	25	68	58	58	1	57	19	16	52	2	56	15	14	16	350
P53	TN	4116	242	57	128	3656	2885	2546	339	45	74	54	30	3626	179	63	40	5474
P53	Total	4139	271	82	196	3714	2943	2547	396	64	90	106	32	3682	194	77	56	5824
P24	ST	21	120	116	88	154	104	10	94	62	49	39	74	80	54	66	84	584
P24	TN	5022	1535	802	425	5088	2980	2688	292	343	376	49	674	4414	739	796	583	6305
P24	Total	5043	1655	918	513	5242	3084	2698	386	405	425	88	748	4494	793	862	667	6889
P05	ST	69	7	2	20	30	14	9	5	1	16	4	1	29	4	3	1	436
P05	TN	10061	605	70	277	3681	3607	3540	67	35	234	43	61	3620	398	207	26	11331
P05	Total	10130	612	72	297	3711	3621	3549	72	36	250	47	62	3649	402	210	27	11767
P23	ST	2	100	204	17	101	48	1	47	45	9	8	60	41	17	83	86	340
P23	TN	269	559	422	245	526	165	59	106	121	185	60	244	282	112	447	335	1011
P23	Total	271	659	626	262	627	213	60	153	166	194	68	304	323	129	530	421	1351
P48	ST	179	65	375	192	4	239	14	225	209	0	192	0	4	29	36	40	7284
P48	TN	24437	31	24	215	130	189	179	10	9	0	215	0	130	1	30	2	35394
P48	Total	24616	96	399	407	134	428	193	235	218	0	407	0	134	30	66	42	42678
P51	ST	82	14	65	85	345	160	17	143	41	70	15	16	329	10	4	12	1867
P51	TN	36627	82	121	481	9920	3148	2731	417	69	392	89	50	9870	34	48	39	49066
P51	Total	36709	96	186	566	10265	3308	2748	560	110	462	104	66	10199	44	52	51	50933
P02	ST	2049	8883	20665	2855	1398	8091	546	7545	6649	14	2841	175	1223	3040	5843	6840	82743
P02	TN	43225	7633	9952	2707	10002	7203	2500	4703	3776	54	2653	524	9478	2169	5464	4538	141721
P02	Total	45274	16516	30617	5562	11400	15294	3046	12248	10425	68	5494	699	10701	5209	11307	11378	224464
P21	ST	1755	428	541	17	7	442	391	51	303	0	17	2	5	284	144	371	3580
P21	TN	47677	2870	2903	41	1	5375	5366	9	1125	0	41	1	0	1666	1204	1769	48394
P21	Total	49432	3298	3444	58	8	5817	5757	60	1428	0	58	3	5	1950	1348	2140	51974
P32	ST	5540	2720	1254	2628	2109	4939	2619	2320	964	549	2079	51	2058	1420	1300	742	55478
P32	TN	120190	14367	468	3662	18026	57095	54818	2277	319	1094	2568	77	17949	9011	5356	311	174497
P32	Total	125730	17087	1722	6290	20135	62034	57437	4597	1283	1643	4647	128	20007	10431	6656	1053	229975
P04	ST	25	84	15	116	50	6	1	5	5	23	93	0	50	3	81	5	1464
P04	TN	7569	2546	98	189	913	163	150	13	15	68	121	17	896	94	2452	95	11818
P04	Total	7594	2630	113	305	963	169	151	18	20	91	214	17	946	97	2533	100	13282

## Sheet: Cell densities
Slide ID	Tissue Category	Tissue Area (mm2)	Cell Densities (cells/mm2)
Slide ID	Tissue Category	Tissue Area (mm2)	CK+	PDL1+	CD8+	CD107a+	LAG3+	LAG3+/CK+	LAG3+/CK-	LAG3+/CD8+	LAG3+/CD107a+	CD68+/CD107a-	CD107a+/CD8+	CD107a+/CD8-	PDL1+/LAG3+	PDL1+/LAG3-	PDL1+/CD8+	Total Cells
P42	ST	5.79441	84.2191	699.812	2835.49	0	649.419	12.4258	636.993	621.979	0	352.063	0	0	118.217	581.595	521.019	7644.61
P42	TN	3.86329	5239.06	170.58	389.565	1.55308	43.2274	30.8028	12.4247	31.5793	0	81.5368	0.258847	1.29423	11.1304	159.45	104.574	6847.8
P42	Total	9.6577	2146.27	488.108	1857.07	0.621266	406.929	19.777	387.152	385.806	0	243.847	0.103544	0.517722	75.3803	412.728	354.432	7325.86
P57	ST	2.36305	59.6685	265.335	548.866	97.3316	134.148	8.8868	125.262	112.143	18.1968	210.321	24.1213	73.2103	35.5472	229.787	169.696	4099.36
P57	TN	1.36778	4103	277.823	128.676	1241.43	463.525	448.903	14.6223	28.5134	238.343	138.18	33.6312	1207.8	30.7067	247.116	69.4557	5231.11
P57	Total	3.73083	1542.01	269.913	394.818	516.775	254.903	170.203	84.6996	81.4831	98.9055	183.873	27.6078	489.167	33.7726	236.14	132.946	4514.27
P60	ST	8.11011	132.304	599.005	856.708	200.367	332.918	28.2363	304.681	278.541	51.5406	219.232	59.5553	140.812	170.158	428.847	427.737	3479.73
P60	TN	6.8804	5158.27	1046.45	466.106	938.172	477.734	413.348	64.3858	82.2626	182.547	182.257	82.2626	855.909	142.433	904.017	347.654	6888.26
P60	Total	14.9905	2439.14	804.375	677.428	539.007	399.386	204.996	194.39	188.452	111.671	202.261	69.9776	469.03	157.433	646.942	390.98	5044.19
P39	ST	7.54282	182.16	200.456	353.051	0.795459	57.6708	6.49625	51.1745	52.898	0.265153	60.72	0	0.795459	36.5911	163.864	140.133	3002.33
P39	TN	6.32092	5358.24	832.158	563.367	66.7624	319.257	305.81	13.4474	67.7117	20.092	20.092	11.2325	55.5299	105.997	726.16	414.971	6662.96
P39	Total	13.8637	2542.1	488.469	448.941	30.8719	176.936	142.963	33.9735	59.652	9.30485	42.1964	5.12127	25.7506	68.2356	420.233	265.441	4671.32
P38	ST	1.56252	185.598	174.078	312.316	18.5598	207.997	56.3193	151.678	110.719	1.91998	222.717	0	18.5598	37.1195	136.958	101.759	4302.03
P38	TN	5.19946	3481.71	73.6615	42.5044	33.8497	140.015	117.705	22.31	11.9243	3.84655	189.251	0.384655	33.465	2.11561	71.5459	11.9243	9411.94
P38	Total	6.76198	2720.06	96.8652	104.851	30.3166	155.724	103.52	52.2037	34.7531	3.40137	196.984	0.295771	30.0208	10.2041	86.661	32.6827	8231.17
P54	ST	7.69843	101.189	11.1711	33.903	2.33814	41.437	4.0268	37.4102	27.9278	0.649483	38.7092	0.519587	1.81855	6.62473	4.54638	6.88452	3141.16
P54	TN	15.5458	4653.28	31.7771	9.52026	1.99411	228.744	226.299	2.44439	2.89467	0.450283	7.52615	0	1.99411	9.58459	22.1925	1.99411	5409.24
P54	Total	23.2442	3145.64	24.9524	17.5958	2.10805	166.708	152.683	14.025	11.1856	0.516257	17.8539	0.172086	1.93596	8.60429	16.3481	3.6138	4658.06
P40	ST	3.91058	124.79	1713.56	4946.07	7.67149	496.345	47.819	448.526	449.038	0.511433	451.595	5.62576	2.04573	143.968	1569.59	1352.23	13134.4
P40	TN	6.05549	5416.9	261.746	1263.65	0.825697	256.957	130.625	126.332	243.746	0	36.0004	0.330279	0.495418	79.7623	181.984	225.745	7838.01
P40	Total	9.96608	3340.33	831.421	2708.59	3.51191	350.89	98.1329	252.757	324.3	0.200681	199.075	2.40817	1.10374	104.956	726.465	667.765	9916.24
P46	ST	6.42046	400.906	136.439	209.954	5.13982	114.633	26.6336	87.9999	99.5255	0.467256	43.6106	0.311504	4.82831	62.4566	73.9822	97.0335	2674.26
P46	TN	8.23835	5275.45	153.065	245.073	10.3176	81.2056	72.466	8.73962	28.8893	0.849685	22.3346	0.242767	10.0748	21.9704	131.094	82.4194	6505.31
P46	Total	14.6588	3140.43	145.783	229.691	8.04977	95.8468	52.3917	43.4551	59.8275	0.682184	31.6533	0.272873	7.77689	39.7031	106.08	88.8203	4827.34
P43	ST	1.93744	350.979	1220.68	2123.42	2.06458	562.082	33.0333	529.049	534.727	1.03229	269.428	1.03229	1.03229	329.301	891.383	996.677	6650.02
P43	TN	2.84287	7945.13	1230.8	1803.46	2.4623	218.793	163.567	55.2258	194.17	0	177.285	0	2.4623	166.733	1064.06	971.201	10583
P43	Total	4.78031	4867.26	1226.7	1933.14	2.30111	357.927	110.662	247.264	332.196	0.418383	214.63	0.418383	1.88272	232.621	994.078	981.526	8988.96
P29	ST	0.399225	981.903	0	2.50486	0	10.0194	7.51457	2.50486	2.50486	0	52.602	0	0	0	0	0	3564.41
P29	TN	0.570251	11249.4	177.115	10.5217	2935.55	2232.35	2230.6	1.75361	1.75361	1302.94	33.3187	1.75361	2933.8	57.8693	119.246	5.26084	12420.8
P29	Total	0.969476	7021.32	104.18	7.2204	1726.71	1317.21	1315.14	2.06297	2.06297	766.394	41.2594	1.03149	1725.68	34.039	70.141	3.09446	8773.81
P52	ST	2.07086	111.548	149.213	209.575	0.482891	62.7758	6.76047	56.0153	58.4298	0	61.3271	0	0.482891	21.2472	127.966	80.1599	1305.25
P52	TN	0.451415	3139.02	2379.19	2314.94	148.422	376.594	88.6103	287.984	345.58	0	722.174	4.43052	143.992	194.943	2184.24	1282.63	9007.24
P52	Total	2.52228	653.378	548.314	586.375	26.9598	118.94	21.4092	97.5309	109.821	0	179.6	0.792935	26.1668	52.3337	495.981	295.368	2683.69
P49	ST	4.92406	75.9536	768.878	921.395	5.68637	295.691	17.8714	277.82	266.041	0.203085	425.665	0	5.68637	175.871	593.007	490.449	3653.29
P49	TN	11.727	4584.11	767.713	500.212	22.3415	224.353	200.989	23.3648	71.7146	4.4342	224.439	2.13183	20.2097	89.622	678.091	301.27	6743.31
P49	Total	16.6511	3250.96	768.058	624.764	17.4163	245.449	146.837	98.6121	129.181	3.18297	283.945	1.5014	15.9149	115.128	652.93	357.214	5829.53
P28	ST	3.38511	129.095	196.153	71.7851	5.90823	15.6568	5.31741	10.3394	11.2256	0	132.64	1.77247	4.13576	7.97612	188.177	31.3136	3491.18
P28	TN	1.85331	6069.14	3242.85	3498.6	10.7915	106.296	106.296	0	72.303	0	254.679	3.23745	7.55405	83.0945	3159.75	2315.86	7150.45
P28	Total	5.23842	2230.64	1274.05	1284.17	7.6359	47.7243	41.0429	6.68141	32.8343	0	175.816	2.29077	5.34513	34.5524	1239.5	839.567	4785.8
P26	ST	1.63257	584.354	288.502	1094.59	20.826	135.982	17.1509	118.831	130.469	6.73784	36.7518	12.2506	8.57543	51.4526	237.049	237.662	3531.85
P26	TN	2.04448	7122.61	557.6	1254.6	85.5965	114.455	54.2927	60.1621	106.629	11.739	25.4344	19.5649	66.0316	51.847	505.753	314.995	9009.16
P26	Total	3.67705	4219.69	438.123	1183.56	56.8391	124.013	37.8021	86.2105	117.214	9.51851	30.4592	16.3174	40.5216	51.6719	386.451	280.66	6577.29
P62	ST	2.99153	94.6005	731.399	823.325	1.33711	195.218	7.3541	187.864	187.53	0	353.665	0	1.33711	113.989	617.41	431.218	3985.92
P62	TN	4.0747	4871.77	1321.57	930.867	86.1414	97.9214	69.2076	28.7138	57.9184	15.9521	307.508	7.11709	79.0243	55.7097	1265.86	640.538	7431.23
P62	Total	7.06622	2849.33	1071.72	885.338	50.239	139.112	43.0216	96.0909	112.79	9.19869	327.049	4.10403	46.135	80.3824	991.336	551.921	5972.64
P25	ST	1.15656	229.991	45.8254	66.5765	44.9607	61.3887	20.7511	40.6376	31.9913	13.8341	33.7205	0.864629	44.0961	12.9694	32.8559	25.9389	1105.86
P25	TN	1.41622	8122.35	558.531	324.103	4018.45	2304.03	2197.4	106.622	132.748	1614.87	62.1374	115.095	3903.36	216.069	342.462	189.943	9406.05
P25	Total	2.57278	4574.43	328.05	208.335	2232.22	1295.87	1218.91	76.9595	87.454	895.14	49.3629	63.7443	2168.47	124.768	203.282	116.217	5674.79
P59	ST	3.15578	789.98	334.308	152.102	23.4491	101.718	40.5606	61.1577	68.1291	0.633759	191.395	0.316879	23.1322	52.9189	281.389	87.7756	2908.95
P59	TN	2.97968	5021.35	241.301	49.3342	8.05457	37.9236	35.2387	2.68486	11.7462	1.00682	36.2456	0	8.05457	14.7667	226.535	20.1364	5602.62
P59	Total	6.13545	2844.94	289.139	102.193	15.9727	70.7364	37.976	32.7604	40.7468	0.814936	116.047	0.162987	15.8098	34.3903	254.749	54.9267	4217.13
P14	ST	0.854834	108.793	526.418	1472.8	1310.2	288.945	11.6982	277.247	258.53	224.605	119.321	1097.29	212.907	88.9062	437.512	470.267	4455.84
P14	TN	1.87529	5661.01	714.558	356.746	2617.74	1572.56	1540.03	32.5284	66.6565	1065.44	95.9854	263.96	2353.78	191.971	522.587	237.297	6913.62
P14	Total	2.73012	3922.54	655.649	706.196	2208.33	1170.64	1061.49	109.153	126.734	802.163	103.292	524.886	1683.44	159.7	495.949	310.243	6144.05
P11	ST	20.276	376.455	245.167	312.833	8.68022	155.899	36.1018	119.797	115.013	3.84692	71.5132	4.0442	4.63603	99.0828	146.084	146.429	1712.86
P11	TN	14.2135	5482.38	2970.12	506.559	6.68376	383.156	338.41	44.746	64.8677	1.19604	146.902	1.19604	5.48772	289.583	2680.54	334.259	7521.49
P11	Total	34.4895	2480.67	1368.15	392.67	7.85746	249.554	160.686	88.8676	94.3475	2.75446	102.582	2.87044	4.98702	177.59	1190.56	223.836	4106.67
P10	ST	1.09125	209.852	439.864	1656.82	559.911	901.722	43.9864	857.736	800.92	235.511	118.214	269.417	290.494	150.287	289.577	313.403	5333.36
P10	TN	0.346324	5517.96	2162.72	1622.76	1351.34	1247.39	866.241	381.146	713.205	542.844	153.036	476.433	874.904	519.745	1642.97	716.093	8772.13
P10	Total	1.43757	1488.62	854.915	1648.62	750.573	984.996	242.075	742.921	779.789	309.55	126.603	319.289	431.284	239.293	615.623	410.415	6161.79
P36	ST	6.81604	185.445	865.898	1092.42	202.317	350.056	21.1266	328.93	326.729	49.002	306.189	76.1439	126.173	197.475	668.423	583.036	3745.13
P36	TN	8.63925	5316.78	1268.86	781.781	2369.88	491.246	418.671	72.5758	149.666	375.843	190.294	368.898	2000.98	201.985	1066.88	635.935	7233.85
P36	Total	15.4553	3053.78	1091.15	918.779	1413.95	428.979	243.347	185.632	227.754	231.701	241.406	239.788	1174.16	199.996	891.151	612.606	5695.27
P13	ST	0.881212	400.585	121.424	205.399	165.681	239.443	47.6616	191.781	77.1665	78.3013	29.5048	19.2916	146.389	36.3136	85.1101	65.8185	2145.91
P13	TN	2.40927	7047.37	1044.72	776.17	1832.09	2668.86	2617.81	51.0529	276.848	969.59	9.96154	236.171	1595.92	601.428	443.288	364.841	7499.38
P13	Total	3.29048	5267.32	797.452	623.314	1385.82	2018.25	1929.51	88.7409	223.372	730.897	15.1954	178.09	1207.73	450.087	347.366	284.761	6065.68
P55	ST	5.8569	159.129	723.762	1790.2	22.879	537.827	38.9285	498.899	479.605	9.90285	170.739	14.3421	8.53694	205.057	518.705	562.585	6953.85
P55	TN	10.7774	3026.6	430.251	1207.24	8.62914	301.649	99.8382	201.81	269.359	1.11344	83.5078	3.4331	5.19604	124.241	306.01	294.69	8191.65
P55	Total	16.6343	2016.97	533.595	1412.5	13.6465	384.806	78.3921	306.414	343.386	4.20816	114.222	7.27411	6.37236	152.696	380.899	389.015	7755.82
P08	ST	9.36697	93.8404	628.699	1165.48	708.554	188.321	20.9246	167.397	153.518	44.1979	437.175	216.185	492.369	62.7738	565.925	437.175	6377.3
P08	TN	22.0773	6269.93	417.035	400.91	1305.91	153.234	120.939	32.2956	68.7585	74.9187	206.049	94.8487	1211.06	36.5987	380.436	169.405	7947.9
P08	Total	31.4442	4430.13	480.088	628.668	1127.96	163.687	91.1455	72.5411	94.0077	65.7672	274.899	130.994	996.971	44.396	435.692	249.171	7480.03
P03	ST	4.43759	143.997	104.11	101.632	192.447	93.7445	10.5913	83.1532	45.5202	26.3656	273.572	7.66181	184.785	23.4361	80.6743	41.6893	4235.85
P03	TN	5.64253	7574.97	516.967	135.932	2738.84	407.619	379.085	28.5333	9.0385	289.055	158.971	46.4331	2692.41	21.6215	495.345	72.308	10278.7
P03	Total	10.0801	4303.62	335.214	120.832	1617.84	269.441	216.862	52.5787	25.0989	173.411	209.422	29.3647	1588.47	22.4204	312.794	58.8287	7618.46
P45	ST	3.97448	19.6252	18.6188	56.108	182.665	49.5662	8.05137	41.5149	19.8768	23.3993	46.7986	7.54815	175.117	5.78692	12.8319	12.077	1466.61
P45	TN	3.63605	2899.02	146.038	146.588	2050.58	373.482	298.676	74.8064	62.7054	323.978	63.8055	84.9823	1965.59	41.2535	104.784	59.4051	4618.47
P45	Total	7.61053	1395.3	79.4951	99.336	1075.09	204.322	146.902	57.4204	40.3388	167.005	54.9239	44.5435	1030.55	22.7317	56.7634	34.6888	2972.46
P44	ST	8.98022	148.883	432.84	585.732	856.549	462.683	30.6228	432.061	282.176	247.989	73.9403	183.737	672.812	203.002	229.838	332.954	2735.23
P44	TN	26.9742	2622.55	313.3	202.416	371.615	271.111	157.15	113.961	86.7868	120.078	21.1684	35.3672	336.248	90.0862	223.214	117.372	3506.21
P44	Total	35.9544	2004.71	343.157	298.156	492.735	318.96	125.548	193.412	135.588	152.026	34.3491	72.4251	420.31	118.289	224.868	171.217	3313.64
P56	ST	17.349	198.512	237.65	189.521	147.904	129.402	48.2448	81.1572	65.018	29.2235	243.875	20.6928	127.212	45.5933	192.057	87.2671	1808.8
P56	TN	14.0232	6048	1475.35	168.364	1251.93	2850.43	2771.13	79.2974	70.3836	695.492	341.435	41.1462	1210.78	731.29	744.055	107.322	7634.44
P56	Total	31.3722	2813.19	790.891	180.064	641.396	1345.68	1265.36	80.3259	67.4164	327.041	287.484	29.8353	611.561	352.095	438.796	96.2317	4412.83
P31	ST	8.6086	143.229	2197.57	2960.06	37.6368	911.53	19.98	891.55	889.459	10.4547	172.037	19.7477	17.8891	591.037	1606.53	1619.78	7940.78
P31	TN	17.2041	3733.13	2529.4	3375.31	110.032	928.443	164.787	763.656	895.776	26.9704	70.1578	50.2207	59.8114	613.576	1915.83	1670.19	9099.76
P31	Total	25.8127	2535.89	2418.73	3236.82	85.888	922.802	116.493	806.309	893.67	21.4623	104.135	40.0578	45.8302	606.059	1812.68	1653.37	8713.24
P22	ST	1.89653	3277.56	2463.44	4901.57	8.43644	524.114	186.656	337.458	494.059	4.21822	82.2553	6.32733	2.10911	383.331	2080.11	2321.08	6387.44
P22	TN	3.41329	6890.7	4880.91	5689.22	11.7189	291.214	275.394	15.8205	234.085	1.46486	95.8019	8.49619	3.22269	254.886	4626.03	4354.74	7238.17
P22	Total	5.30983	5600.18	4017.45	5407.89	10.5465	374.4	243.699	130.701	326.941	2.44829	90.9634	7.72153	2.82495	300.763	3716.69	3628.36	6934.31
P53	ST	0.259849	88.513	111.603	96.2098	223.207	223.207	3.84839	219.358	73.1195	107.755	200.116	7.69679	215.51	57.7259	53.8775	61.5743	1346.94
P53	TN	0.862337	4773.08	280.633	66.0994	4239.64	3345.56	2952.44	393.118	52.1838	2786.61	62.6205	34.7892	4204.85	207.575	73.0573	46.3856	6347.87
P53	Total	1.12219	3688.34	241.493	73.0717	3309.61	2622.56	2269.68	352.883	57.0316	2166.31	94.4585	28.5158	3281.1	172.877	68.6161	49.9026	5189.87
P24	ST	0.164965	127.3	727.427	703.179	933.531	630.436	60.6189	569.817	375.837	448.58	236.414	448.58	484.951	327.342	400.085	509.199	3540.14
P24	TN	0.912998	5500.56	1681.27	878.424	5572.85	3263.97	2944.15	319.825	375.685	3123.77	53.6693	738.227	4834.62	809.421	871.853	638.555	6905.82
P24	Total	1.07796	4678.27	1535.3	851.606	4862.87	2860.95	2502.87	358.083	375.708	2714.38	81.6354	693.901	4168.97	735.646	799.656	618.759	6390.75
P05	ST	0.347218	198.722	20.1602	5.76006	86.4009	40.3204	25.9203	14.4002	2.88003	25.9203	11.5201	2.88003	83.5209	11.5201	8.64009	2.88003	1255.69
P05	TN	1.31272	7664.26	460.876	53.3246	2804.11	2747.74	2696.7	51.0392	26.6623	1749.81	32.7565	46.4685	2757.64	303.188	157.688	19.8063	8631.72
P05	Total	1.65993	6102.65	368.689	43.3752	2235.63	2181.41	2138.04	43.3752	21.6876	1389.21	28.3144	37.3509	2198.28	242.178	126.511	16.2657	7088.83
P23	ST	0.0829078	24.1232	1206.16	2460.56	1218.22	578.956	12.0616	566.895	542.772	301.54	96.4927	723.695	494.525	205.047	1001.11	1037.3	4100.94
P23	TN	0.107436	2503.81	5203.09	3927.91	4895.93	1535.8	549.163	986.632	1126.25	940.093	558.471	2271.12	2624.81	1042.48	4160.61	3118.13	9410.24
P23	Total	0.190344	1423.74	3462.15	3288.78	3294.04	1119.03	315.219	803.808	872.105	661.959	357.248	1597.11	1696.93	677.72	2784.43	2211.78	7097.68
P48	ST	2.38913	74.9226	27.2065	156.961	1.67425	100.036	5.85986	94.1764	87.4794	0	80.3639	0	1.67425	12.1383	15.0682	16.7425	3048.8
P48	TN	6.06688	4027.93	5.10971	3.9559	21.4278	31.1527	29.5045	1.64829	1.48346	0.824147	35.4383	0	21.4278	0.164829	4.94488	0.329659	5833.97
P48	Total	8.45601	2911.06	11.3529	47.1853	15.8467	50.6149	22.824	27.7909	25.7805	0.591295	48.1314	0	15.8467	3.54777	7.8051	4.96688	5047.06
P51	ST	1.21099	67.713	11.5608	53.675	284.89	132.123	14.0381	118.085	33.8565	66.8873	12.3865	13.2123	271.678	8.25769	3.30307	9.90922	1541.71
P51	TN	6.893	5313.65	11.8961	17.554	1439.14	456.695	396.199	60.4961	10.0102	233.86	12.9116	7.25373	1431.89	4.93254	6.96358	5.65791	7118.23
P51	Total	8.104	4529.74	11.846	22.9516	1266.66	408.194	339.092	69.1017	13.5736	208.909	12.8332	8.14413	1258.52	5.42942	6.41659	6.29319	6284.92
P02	ST	9.25995	221.276	959.292	2231.65	150.973	873.763	58.9636	814.799	718.038	35.2054	306.805	18.8986	132.074	328.296	630.997	738.665	8935.58
P02	TN	22.0321	1961.91	346.45	451.706	453.975	326.933	113.471	213.462	171.387	63.2715	120.415	23.7835	430.191	98.4475	248.002	205.973	6432.49
P02	Total	31.292	1446.82	527.803	978.429	364.31	488.751	97.3412	391.41	333.152	54.9661	175.572	22.338	341.972	166.464	361.338	363.607	7173.21
P21	ST	0.700004	2507.13	611.425	772.853	9.99995	631.425	558.568	72.8567	432.855	5.71425	24.2856	2.85713	7.14282	405.712	205.713	529.997	5114.26
P21	TN	3.70253	12876.9	775.146	784.059	0.270086	1451.71	1449.28	2.43077	303.847	0	11.0735	0.270086	0	449.963	325.183	477.782	13070.5
P21	Total	4.40253	11228.1	749.115	782.277	1.81714	1321.29	1307.66	13.6285	324.359	0.908568	13.1742	0.681426	1.13571	442.927	306.188	486.084	11805.5
P32	ST	12.0452	459.936	225.817	104.108	175.091	410.04	217.432	192.609	80.0322	63.6771	172.601	4.23407	170.857	117.89	107.927	61.6015	4605.84
P32	TN	23.8772	5033.67	601.704	19.6003	754.946	2391.19	2295.83	95.3629	13.36	441.174	107.55	3.22483	751.721	377.389	224.314	13.025	7308.1
P32	Total	35.9224	3500.05	475.665	47.9367	560.514	1726.89	1598.92	127.97	35.7159	314.595	129.362	3.56324	556.951	290.376	185.288	29.3132	6402
P04	ST	0.778853	32.0985	107.851	19.2591	64.1969	7.70363	1.28394	6.41969	6.41969	0	119.406	0	64.1969	3.85182	103.999	6.41969	1879.69
P04	TN	2.37518	3186.71	1071.92	41.2601	384.393	68.6265	63.1532	5.47328	6.31532	21.0511	50.9436	7.15737	377.235	39.576	1032.34	39.9971	4975.63
P04	Total	3.15403	2407.71	833.854	35.8272	305.324	53.5823	47.8753	5.70699	6.3411	15.8527	67.8497	5.38993	299.934	30.7543	803.1	31.7055	4211.12
